# Supplementary material for: Antiviral efficacy of favipiravir against Ebola virus: A translational study in cynomolgus macaques
Source: PLoS Med. 2018 Mar 27;15(3):e1002535. doi: 10.1371/journal.pmed.1002535 (PMC5870946; doi:10.1371/journal.pmed.1002535)
Supplement: S2 Table — (XLSX) [file pmed.1002535.s007.xlsx]

## Sheet: Feuil1
Sequence iD	Host	Passage history	GenBank#	BioProject iD	BioSample iD
100mg-CA470D5	Cynomolgus macaque	Monkey Serum	KY785936	PRJNA379115	SAMN06603408
100mg-CA470D7	Cynomolgus macaque	Monkey Serum	KY785937	PRJNA379115	SAMN06603409
100mg-CA470D9	Cynomolgus macaque	Monkey Serum	KY785938	PRJNA379115	SAMN06603410
100mg-CA550D5	Cynomolgus macaque	Monkey Serum	KY785939	PRJNA379115	SAMN06603411
100mg-CA550D7	Cynomolgus macaque	Monkey Serum	KY785940	PRJNA379115	SAMN06603412
100mg-CA550D8	Cynomolgus macaque	Monkey Serum	KY785941	PRJNA379115	SAMN06603413
100mg-CB881D10	Cynomolgus macaque	Monkey Serum	KY785942	PRJNA379115	SAMN06603414
100mg-CB881D5	Cynomolgus macaque	Monkey Serum	KY785943	PRJNA379115	SAMN06603415
100mg-CB881D7	Cynomolgus macaque	Monkey Serum	KY785944	PRJNA379115	SAMN06603416
150mg-CA899D10	Cynomolgus macaque	Monkey Serum	KY785945	PRJNA379115	SAMN06603417
150mg-CA899D14	Cynomolgus macaque	Monkey Serum	KY785946	PRJNA379115	SAMN06603418
150mg-CA899D17	Cynomolgus macaque	Monkey Serum	KY785947	PRJNA379115	SAMN06603419
150mg-CA899D5	Cynomolgus macaque	Monkey Serum	KY785948	PRJNA379115	SAMN06603420
150mg-CA899D7	Cynomolgus macaque	Monkey Serum	KY785949	PRJNA379115	SAMN06603421
150mg-CBK018D10	Cynomolgus macaque	Monkey Serum	KY785950	PRJNA379115	SAMN06603422
150mg-CBK018D12	Cynomolgus macaque	Monkey Serum	KY785951	PRJNA379115	SAMN06603427
150mg-CBK018D5	Cynomolgus macaque	Monkey Serum	KY785952	PRJNA379115	SAMN06603423
150mg-CBK018D7	Cynomolgus macaque	Monkey Serum	KY785953	PRJNA379115	SAMN06603424
150mg-CCC003D12	Cynomolgus macaque	Monkey Serum	KY785954	PRJNA379115	SAMN06603425
150mg-CCC003D5	Cynomolgus macaque	Monkey Serum	KY785955	PRJNA379115	SAMN06603426
150mg-CCC026D10	Cynomolgus macaque	Monkey Serum	KY785956	PRJNA379115	SAMN06603428
150mg-CCC026D5	Cynomolgus macaque	Monkey Serum	KY785957	PRJNA379115	SAMN06603429
150mg-CCC026D7	Cynomolgus macaque	Monkey Serum	KY785958	PRJNA379115	SAMN06603430
150mg-CCC073D10	Cynomolgus macaque	Monkey Serum	KY785959	PRJNA379115	SAMN06603431
150mg-CCC073D11	Cynomolgus macaque	Monkey Serum	KY785960	PRJNA379115	SAMN06603432
150mg-CCC073D5	Cynomolgus macaque	Monkey Serum	KY785961	PRJNA379115	SAMN06603433
150mg-CCC073D7	Cynomolgus macaque	Monkey Serum	KY785962	PRJNA379115	SAMN06603434
180mg-CAK013D10	Cynomolgus macaque	Monkey Serum	KY785963	PRJNA379115	SAMN06603435
180mg-CAK013D11	Cynomolgus macaque	Monkey Serum	KY785964	PRJNA379115	SAMN06603436
180mg-CAK013D3	Cynomolgus macaque	Monkey Serum	KY785965	PRJNA379115	SAMN06603437
180mg-CAK013D5	Cynomolgus macaque	Monkey Serum	KY785966	PRJNA379115	SAMN06603438
180mg-CAK013D7	Cynomolgus macaque	Monkey Serum	KY785967	PRJNA379115	SAMN06603439
180mg-CBD021D10	Cynomolgus macaque	Monkey Serum	KY785968	PRJNA379115	SAMN06603440
180mg-CBD021D12	Cynomolgus macaque	Monkey Serum	KY785969	PRJNA379115	SAMN06603441
180mg-CBD021D5	Cynomolgus macaque	Monkey Serum	KY785970	PRJNA379115	SAMN06603442
180mg-CBD021D7	Cynomolgus macaque	Monkey Serum	KY785971	PRJNA379115	SAMN06603443
180mg-CCC027D10	Cynomolgus macaque	Monkey Serum	KY785972	PRJNA379115	SAMN06603445
180mg-CCC027D12	Cynomolgus macaque	Monkey Serum	KY785973	PRJNA379115	SAMN06603444
180mg-CCC027D14	Cynomolgus macaque	Monkey Serum	KY785974	PRJNA379115	SAMN06603446
180mg-CCC027D5	Cynomolgus macaque	Monkey Serum	KY785975	PRJNA379115	SAMN06603447
180mg-CCC027D7	Cynomolgus macaque	Monkey Serum	KY785976	PRJNA379115	SAMN06603448
180mg-CCD007D10	Cynomolgus macaque	Monkey Serum	KY785977	PRJNA379115	SAMN06603449
180mg-CCD007D12	Cynomolgus macaque	Monkey Serum	KY785978	PRJNA379115	SAMN06603450
180mg-CCD007D7	Cynomolgus macaque	Monkey Serum	KY785979	PRJNA379115	SAMN06603451
180mg-CCD007D17	Cynomolgus macaque	Monkey Serum	KY785980	PRJNA379115	SAMN06603452
180mg-CCD007D21	Cynomolgus macaque	Monkey Serum	KY785981	PRJNA379115	SAMN06603453
180mg-CCD007D5	Cynomolgus macaque	Monkey Serum	KY785982	PRJNA379115	SAMN06603454
180mg-CCD029D10	Cynomolgus macaque	Monkey Serum	KY785983	PRJNA379115	SAMN06603455
180mg-CCD029D12	Cynomolgus macaque	Monkey Serum	KY785984	PRJNA379115	SAMN06603456
180mg-CCD029D14	Cynomolgus macaque	Monkey Serum	KY785985	PRJNA379115	SAMN06603457
180mg-CCD029D17	Cynomolgus macaque	Monkey Serum	KY785986	PRJNA379115	SAMN06603458
180mg-CCD029D7	Cynomolgus macaque	Monkey Serum	KY785987	PRJNA379115	SAMN06603459
untreated-BB341D5	Cynomolgus macaque	Monkey Serum	KY785988	PRJNA379115	SAMN06603460
untreated-BB341D7	Cynomolgus macaque	Monkey Serum	KY785989	PRJNA379115	SAMN06603461
untreated-BB341D9	Cynomolgus macaque	Monkey Serum	KY785990	PRJNA379115	SAMN06603462
untreated-CB819D5	Cynomolgus macaque	Monkey Serum	KY785991	PRJNA379115	SAMN06603463
untreated-CB819D7	Cynomolgus macaque	Monkey Serum	KY785992	PRJNA379115	SAMN06603464
untreated-CB819D8	Cynomolgus macaque	Monkey Serum	KY785993	PRJNA379115	SAMN06603465
untreated-CB979D5	Cynomolgus macaque	Monkey Serum	KY785994	PRJNA379115	SAMN06603466
untreated-CB979D7	Cynomolgus macaque	Monkey Serum	KY785995	PRJNA379115	SAMN06603467
untreated-CB979D9	Cynomolgus macaque	Monkey Serum	KY785996	PRJNA379115	SAMN06603468
untreated-CCB120D5	Cynomolgus macaque	Monkey Serum	KY785997	PRJNA379115	SAMN06603469
untreated-CCB120D7	Cynomolgus macaque	Monkey Serum	KY785998	PRJNA379115	SAMN06603470
untreated-CCB125D5	Cynomolgus macaque	Monkey Serum	KY785999	PRJNA379115	SAMN06603471
untreated-CCB125D7	Cynomolgus macaque	Monkey Serum	KY786000	PRJNA379115	SAMN06603472
untreated-CCB125D9	Cynomolgus macaque	Monkey Serum	KY786001	PRJNA379115	SAMN06603473
untreated-CCC017D5	Cynomolgus macaque	Monkey Serum	KY786002	PRJNA379115	SAMN06603474
untreated-CCC017D7	Cynomolgus macaque	Monkey Serum	KY786003	PRJNA379115	SAMN06603475
untreated-CCC017D9	Cynomolgus macaque	Monkey Serum	KY786004	PRJNA379115	SAMN06603476
untreated-CCC023D3	Cynomolgus macaque	Monkey Serum	KY786005	PRJNA379115	SAMN06603427
untreated-CCC023D5	Cynomolgus macaque	Monkey Serum	KY786006	PRJNA379115	SAMN06603478
untreated-CCC023D7	Cynomolgus macaque	Monkey Serum	KY786007	PRJNA379115	SAMN06603479
untreated-CCC023D8	Cynomolgus macaque	Monkey Serum	KY786008	PRJNA379115	SAMN06603480
untreated-CCC034D10	Cynomolgus macaque	Monkey Serum	KY786009	PRJNA379115	SAMN06603481
untreated-CCC034D5	Cynomolgus macaque	Monkey Serum	KY786010	PRJNA379115	SAMN06603482
untreated-CCC034D7	Cynomolgus macaque	Monkey Serum	KY786011	PRJNA379115	SAMN06603483
untreated-CCC076D3	Cynomolgus macaque	Monkey Serum	KY786012	PRJNA379115	SAMN06603484
untreated-CCC076D5	Cynomolgus macaque	Monkey Serum	KY786013	PRJNA379115	SAMN06603485
untreated-CCC076D7	Cynomolgus macaque	Monkey Serum	KY786014	PRJNA379115	SAMN06603486
untreated-CCC076D9	Cynomolgus macaque	Monkey Serum	KY786015	PRJNA379115	SAMN06603487
untreated-CCE006D5	Cynomolgus macaque	Monkey Serum	KY786016	PRJNA379115	SAMN06603488
untreated-CCE006D7	Cynomolgus macaque	Monkey Serum	KY786017	PRJNA379115	SAMN06603489
untreated-CCE006D8	Cynomolgus macaque	Monkey Serum	KY786018	PRJNA379115	SAMN06603490
untreated-CCI036D5	Cynomolgus macaque	Monkey Serum	KY786019	PRJNA379115	SAMN06603491
untreated-CCI036D7	Cynomolgus macaque	Monkey Serum	KY786020	PRJNA379115	SAMN06603492
untreated-CCI036D8	Cynomolgus macaque	Monkey Serum	KY786021	PRJNA379115	SAMN06603493
untreated-CCJ046d10	Cynomolgus macaque	Monkey Serum	KY786022	PRJNA379115	SAMN06603494
untreated-CCJ046D5	Cynomolgus macaque	Monkey Serum	KY786023	PRJNA379115	SAMN06603495
untreated-CCJ046D7	Cynomolgus macaque	Monkey Serum	KY786024	PRJNA379115	SAMN06603496
untreated-CCL053D5	Cynomolgus macaque	Monkey Serum	KY786025	PRJNA379115	SAMN06603497
untreated-CCL053D7	Cynomolgus macaque	Monkey Serum	KY786026	PRJNA379115	SAMN06603498
untreated-CCL053D9	Cynomolgus macaque	Monkey Serum	KY786027	PRJNA379115	SAMN06603499
