# Supplementary material for: Antiviral efficacy of favipiravir against Ebola virus: A translational study in cynomolgus macaques
Source: PLoS Med. 2018 Mar 27;15(3):e1002535. doi: 10.1371/journal.pmed.1002535 (PMC5870946; doi:10.1371/journal.pmed.1002535)
Supplement: S8 Table — (XLSX) [file pmed.1002535.s013.xlsx]

## Sheet: S8_Table
ID	Time	Y	GROUP	STUDY
CA470	0	16	100	P4-1
CA470	5	102	100	P4-1
CA470	7	73	100	P4-1
CA470	9	120	100	P4-1
CA550	0	16	100	P4-1
CA550	5	172	100	P4-1
CA550	7	23	100	P4-1
CA550	8	36	100	P4-1
CB881	0	16	100	P4-1
CB881	5	103	100	P4-1
CB881	7	103	100	P4-1
CB881	10	132	100	P4-1
CA899	0	16	150	P4-2
CA899	5	101	150	P4-2
CA899	7	182	150	P4-2
CA899	10	176	150	P4-2
CA899	14	406	150	P4-2
CA899	17	168	150	P4-2
CBK018	0	16	150	P4-2
CBK018	5	234	150	P4-2
CBK018	7	216	150	P4-2
CBK018	10	120	150	P4-2
CBK018	12	214	150	P4-2
CCC003	0	16	150	P4-2
CCC003	5	38	150	P4-2
CCC003	12	78	150	P4-2
CCC026	0	16	150	P4-2
CCC026	5	69	150	P4-2
CCC026	7	65	150	P4-2
CCC026	10	246	150	P4-2
CCC073	0	16	150	P4-2
CCC073	5	128	150	P4-2
CCC073	7	199	150	P4-2
CCC073	10	173	150	P4-2
CCC073	11	158	150	P4-2
CAK013	0	16	180	P4-3
CAK013	3	269	180	P4-3
CAK013	5	146	180	P4-3
CAK013	7	59	180	P4-3
CAK013	10	177	180	P4-3
CAK013	11	171	180	P4-3
CBD021	0	16	180	P4-3
CBD021	5	237	180	P4-3
CBD021	7	200	180	P4-3
CBD021	10	198	180	P4-3
CBD021	12	439	180	P4-3
CCC027	0	16	180	P4-3
CCC027	5	368	180	P4-3
CCC027	7	515	180	P4-3
CCC027	10	316	180	P4-3
CCC027	12	351	180	P4-3
CCC027	14	393	180	P4-3
CCD007	0	16	180	P4-3
CCD007	5	563	180	P4-3
CCD007	7	277	180	P4-3
CCD007	10	197	180	P4-3
CCD007	12	366	180	P4-3
CCD007	17	325	180	P4-3
CCD007	21	686	180	P4-3
CCD029	0	16	180	P4-3
CCD029	7	222	180	P4-3
CCD029	10	190	180	P4-3
CCD029	12	218	180	P4-3
CCD029	14	264	180	P4-3
CCD029	17	283	180	P4-3
BB341E	0	16	0	P4-1
BB341E	5	28	0	P4-1
BB341E	7	22	0	P4-1
BB341E	9	25	0	P4-1
CB819	0	16	0	P4-1
CB819	5	24	0	P4-1
CB819	7	28	0	P4-1
CB819	8	20	0	P4-1
CB979	0	16	0	P4-1
CB979	5	33	0	P4-1
CB979	7	53	0	P4-1
CB979	9	49	0	P4-1
CCB125	0	16	0	P4-2
CCB125	5	39	0	P4-2
CCB125	7	37	0	P4-2
CCB125	9	39	0	P4-2
CCC017	0	16	0	P4-2
CCC017	5	19	0	P4-2
CCC017	7	24	0	P4-2
CCC017	9	25	0	P4-2
CCC023	0	16	0	P4-2
CCC023	3	111	0	P4-2
CCC023	5	32	0	P4-2
CCC023	7	27	0	P4-2
CCC023	8	53	0	P4-2
CCC034	0	16	0	P4-2
CCC034	5	32	0	P4-2
CCC034	7	31	0	P4-2
CCC034	10	59	0	P4-2
CCC076	0	16	0	P4-2
CCC076	3	29	0	P4-2
CCC076	5	20	0	P4-2
CCC076	7	48	0	P4-2
CCC076	9	50	0	P4-2
CCB120	0	16	0	P4-3
CCB120	5	84	0	P4-3
CCB120	7	35	0	P4-3
CCE006	0	16	0	P4-3
CCE006	5	34	0	P4-3
CCE006	7	9	0	P4-3
CCE006	8	16	0	P4-3
CCI036	0	16	0	P4-3
CCI036	5	36	0	P4-3
CCI036	7	37	0	P4-3
CCI036	8	37	0	P4-3
CCJ046	0	16	0	P4-3
CCJ046	5	48	0	P4-3
CCJ046	7	47	0	P4-3
CCJ046	10	77	0	P4-3
CCL053	0	16	0	P4-3
CCL053	5	32	0	P4-3
CCL053	7	32	0	P4-3
CCL053	9	50	0	P4-3
